# Supplementary material for: The Role of Deleterious Substitutions in Crop Genomes
Source: Mol Biol Evol. 2016 Jun 14;33(9):2307–17. doi: 10.1093/molbev/msw102 (PMC4989107; doi:10.1093/molbev/msw102)
Supplement: Supplementary Data [file supp_msw102_suppl_data.zip › Table S1.xlsx]

## Sheet: Sheet 1 - Table S1
Table S1
Species	Sample	SRA Accession(s)	Target	Final Coverage	Technology
Barley	Barke	ERX245921-ERX245931	Exome	28	PE 101bp
Barley	Bonus	ERX245948	Exome	38	PE 101bp
Barley	Borwina	ERX245949	Exome	59	PE 101bp
Barley	Bowman	ERX245945	Exome	29	PE 101bp
Barley	Foma	ERX245950	Exome	49	PE 101bp
Barley	Gull	ERX245951	Exome	38	PE 101bp
Barley	Harrington	ERX245955	Exome	31	PE 101bp
Barley	Haruna Nijo	ERX245953	Exome	38	PE 101bp
Barley	Igri	ERX245954	Exome	37	PE 101bp
Barley	Kindred	ERX245952	Exome	42	PE 101bp
Barley	Morex	ERX245932-ERX245942	Exome	35	PE 101bp
Barley	Steptoe	ERX245946, ERX245947	Exome	33	PE 101bp
Barley	Vogelsanger Gold	ERX245956	Exome	57	PE 101bp
Wild Barley	FT11	ERX245963	Exome	45	PE 101bp
Wild Barley	OUH602	ERX245964	Exome	33	PE 101bp
Soybean	Archer	SRX1250057	Whole Genome	37	PE 151bp
Soybean	Minsoy	SRX1541707	Whole Genome	37	PE 151bp
Soybean	Noir1	SRX1250058	Whole Genome	33	PE 151bp
Soybean	Wm82 ISU	SRX552896	Whole Genome	14	PE 101bp
Soybean	Williams	SRX1541708	Whole Genome	28	PE 101bp
Soybean	M92-220	SRX467183	Whole Genome	56	PE 101bp
Soybean	IA3023	SRX551636	Whole Genome	47	PE 151bp
Glycine soja	—	SRA009252	Whole Genome	52	SE 36bp PE 76bp
