# Supplementary material for: The Role of Deleterious Substitutions in Crop Genomes
Source: Mol Biol Evol. 2016 Jun 14;33(9):2307–17. doi: 10.1093/molbev/msw102 (PMC4989107; doi:10.1093/molbev/msw102)
Supplement: Supplementary Data [file supp_msw102_suppl_data.zip › Table S2.xlsx]

## Sheet: Sheet 1 - Table S2
Table S2
Name	Region of Origin	Date Released	Use	Row Type	Growth Habit
Barke	Germany	1996	Malt	Two Row	Spring
Borwina	Germany	1983	—	Six Row	Winter
Bonus	Sweden	1959	—	Two Row	Spring
Bowman	North Dakota	1985	Feed	Two Row	Spring
Foma	Sweden	1964	—	Two Row	Spring
Gull	Sweden	1897	—	Two Row	Spring
Harrington	Canada	1981	Malting	Two Row	Spring
Haruna Nijo	Japan	1981	Malting	Two Row	Spring
Igri	Germany	1978	—	Two Row	Winter
Kindred	North Dakota	1958	Malting	Six Row	Spring
Morex	Minnesota	1979	Malting	Six Row	Spring
Steptoe	Washington State	1973	Feed	Six Row	Spring
Vogelsanger Gold	Germany	1965	—	Two Row	Spring
FT11	Wild	—	—	Two Row	—
OUH602	Eastern Wild	—	—	Two Row	—
