# Supplementary material for: The Role of Deleterious Substitutions in Crop Genomes
Source: Mol Biol Evol. 2016 Jun 14;33(9):2307–17. doi: 10.1093/molbev/msw102 (PMC4989107; doi:10.1093/molbev/msw102)
Supplement: Supplementary Data [file supp_msw102_suppl_data.zip › Table S3.xlsx]

## Sheet: Sheet 1 - Table S3
Table S3
Name	Region of Origin	Date Released
Archer	Iowa	1991
Minsoy	Minnesota	1954
Noir1	France	1963
Williams 82	Illinois	1988
M92-220	Minnesota	2008?
IA 3023	Iowa	—
Williams	Illinois	1970
