# Supplementary material for: The Role of Deleterious Substitutions in Crop Genomes
Source: Mol Biol Evol. 2016 Jun 14;33(9):2307–17. doi: 10.1093/molbev/msw102 (PMC4989107; doi:10.1093/molbev/msw102)
Supplement: Supplementary Data [file supp_msw102_suppl_data.zip › Table S4.xlsx]

## Sheet: Sheet 1
Table 1
Sample	Differences From Morex	Noncoding	Synonymous	Non-synonymous	Non-sense
Barke	162954	130832	17800	14322	86
Bonus	135540	108762	15184	11594	65
Borwina	139222	111613	15699	11910	62
Bowman	130335	105575	13645	11115	77
Foma	156846	126608	16746	13492	84
Gull	128671	103143	14555	10973	55
Harrington	153203	124264	15995	12944	89
Haruna Nijo	155245	125143	16655	13447	83
Igri	161224	130100	17275	13849	98
Kindred	86932	69996	9458	7478	34
Morex	5239	4602	253	384	4
Steptoe	148785	120245	15839	12701	91
Vogelsanger Gold	146303	117557	16168	12578	70
FT11	243049	195009	26886	21154	147
OUH602	197405	158377	21701	17327	115
