# Supplementary material for: The Role of Deleterious Substitutions in Crop Genomes
Source: Mol Biol Evol. 2016 Jun 14;33(9):2307–17. doi: 10.1093/molbev/msw102 (PMC4989107; doi:10.1093/molbev/msw102)
Supplement: Supplementary Data [file supp_msw102_suppl_data.zip › Table S5.xlsx]

## Sheet: Sheet 1
	Sample	Differences From Wm82	Noncoding	Synonymous	Nonsynonymous	Non-sense
	Archer	71400	38056	12397	16948	457
	IA3023	60388	33905	11335	14703	426
	M92-220	85861	45183	14644	19843	591
	Minsoy	151622	77466	23614	31430	927
	Noir1	128689	65508	20292	27309	828
	Williams	3340	7308	3688	3854	87
	Williams 82	9497	6,267	3,248	3,359	70
	G. soja	163365	83940	24120	32114	930
