# Supplementary material for: The Role of Deleterious Substitutions in Crop Genomes
Source: Mol Biol Evol. 2016 Jun 14;33(9):2307–17. doi: 10.1093/molbev/msw102 (PMC4989107; doi:10.1093/molbev/msw102)
Supplement: Supplementary Data [file supp_msw102_suppl_data.zip › Table S6.xlsx]

## Sheet: Sheet 1 - Table 2
Table S6
Sample	SIFT	PPH	LRT	Intersect
Barke	3609 (0.199)	3507 (0.194)	3339 (0.185)	1070 (0.059)
Bonus	3066 (0.189)	2911 (0.18)	2941 (0.182)	882 (0.054)
Borwina	3083 (0.19)	2932 (0.181)	2977 (0.184)	894 (0.055)
Bowman	3335 (0.186)	3219 (0.18)	3248 (0.182)	998 (0.056)
Foma	3879 (0.2)	3666 (0.189)	3598 (0.186)	1151 (0.059)
Gull	3076 (0.187)	2946 (0.179)	2998 (0.183)	885 (0.054)
Harrington	3599 (0.196)	3536 (0.192)	3335 (0.182)	1063 (0.058)
Haruna Nijo	3576 (0.194)	3507 (0.191)	3354 (0.182)	1078 (0.059)
Igri	3694 (0.199)	3585 (0.193)	3350 (0.181)	1077 (0.058)
Kindred	3131 (0.175)	2995 (0.168)	3204 (0.18)	931 (0.052)
Morex	2492 (0.146)	2298 (0.135)	3034 (0.178)	700 (0.041)
Steptoe	3479 (0.195)	3393 (0.19)	3266 (0.183)	1061 (0.06)
Vogelsanger Gold	3172 (0.193)	3100 (0.188)	2995 (0.182)	910 (0.055)
FT11	3948 (0.225)	3937 (0.224)	3290 (0.187)	1220 (0.069)
OUH602	3864 (0.209)	3886 (0.21)	3391 (0.183)	1174 (0.064)
Joint	13626 (0.228)	13534 (0.226)	11574 (0.193)	4275 (0.071)
