# Supplementary material for: The Role of Deleterious Substitutions in Crop Genomes
Source: Mol Biol Evol. 2016 Jun 14;33(9):2307–17. doi: 10.1093/molbev/msw102 (PMC4989107; doi:10.1093/molbev/msw102)
Supplement: Supplementary Data [file supp_msw102_suppl_data.zip › Table S7.xlsx]

## Sheet: Sheet 1 - Table 4
Table S7
Sample	SIFT	PPH	LRT	Intersect
Archer	1987 (0.062)	3847 (0.12)	3166 (0.099)	773 (0.024)
IA3023	1994 (0.062)	3837 (0.119)	3178 (0.099)	792 (0.025)
M92-220	2142 (0.066)	4269 (0.132)	3397 (0.105)	860 (0.027)
Minsoy	2686 (0.081)	5257 (0.158)	3977 (0.119)	1135 (0.034)
Noir 1	2417 (0.073)	4951 (0.15)	3865 (0.117)	1035 (0.031)
Williams	1408 (0.048)	2673 (0.09)	2425 (0.082)	485 (0.016)
Williams 82	1394 (0.047)	2631 (0.089)	2393 (0.081)	478 (0.016)
G. soja	1751 (0.074)	3583 (0.15)	2675 (0.112)	716 (0.03)
Joint	7694 (0.076)	14933 (0.147)	11223 (0.11)	3041 (0.03)
