# Supplementary material for: The Role of Deleterious Substitutions in Crop Genomes
Source: Mol Biol Evol. 2016 Jun 14;33(9):2307–17. doi: 10.1093/molbev/msw102 (PMC4989107; doi:10.1093/molbev/msw102)
Supplement: Supplementary Data [file supp_msw102_suppl_data.zip › Table S8.xlsx]

## Sheet: Sheet 1 - Nonsynonymous Variant
Nonsynonymous Variants in Cloned Genes
Gene Name	Organism	Gene ID	Transcript ID	AA1	AA2	CDS Position	Chromosome	Position	SNP ID	Sampled	Causative	SIFT	PPH	LRT	Reference
CENTRORADIALIS	Barley	MLOC_44160	MLOC_44160.1	P	S	52	morex_contig_274284	-	-	N	N	D	D	D	Comadran et al., 2012
CENTRORADIALIS	Barley	MLOC_44160	MLOC_44160.1	D	N	71	morex_contig_274284	-	-	N	N	D	D	D	Comadran et al., 2012
CENTRORADIALIS	Barley	MLOC_44160	MLOC_44160.1	D	N	73	morex_contig_274284	-	-	N	N	D	D	D	Comadran et al., 2012
CENTRORADIALIS	Barley	MLOC_44160	MLOC_44160.1	S	N	78	morex_contig_274284	-	-	N	N	D	D	D	Comadran et al., 2012
CENTRORADIALIS	Barley	MLOC_44160	MLOC_44160.1	R	W	83	morex_contig_274284	-	-	N	N	D	D	D	Comadran et al., 2012
CENTRORADIALIS	Barley	MLOC_44160	MLOC_44160.1	P	L	113	morex_contig_274284	-	-	N	N	D	D	D	Comadran et al., 2012
CENTRORADIALIS	Barley	MLOC_44160	MLOC_44160.1	G	D	116	morex_contig_274284	-	-	N	N	D	D	D	Comadran et al., 2012
CENTRORADIALIS	Barley	MLOC_44160	MLOC_44160.1	P	A	135	morex_contig_274284	918	Barley_379226	Y	Y	T	T	D	Comadran et al., 2012
CENTRORADIALIS	Barley	MLOC_44160	MLOC_44160.1	R	W	139	morex_contig_274284	-	-	N	N	D	D	D	Comadran et al., 2012
Vrs1	Barley	MLOC_4993	MLOC_4993.2	D	G	8	morex_contig_135757	-	-	N	N	T	NA	NA	Taketa et al., 2007
Vrs1	Barley	MLOC_4993	MLOC_4993.2	D	E	26	morex_contig_135757	-	-	N	N	NA	NA	NA	Taketa et al., 2007
Vrs1	Barley	MLOC_4993	MLOC_4993.2	F	A	75	morex_contig_135757	-	-	N	Y	T	NA	NA	Taketa et al., 2007
Ppd-H1	Barley	MLOC_81154	MLOC_81154.1	Q	H	14	morex_contig_94710	4424	Barley_237670	Y	N	T	T	T	Jones et al., 2008
Ppd-H1	Barley	MLOC_81154	MLOC_81154.1	K	R	285	morex_contig_94710	2690	Barley_237653	Y	N	T	T	T	Jones et al., 2008
Ppd-H1	Barley	MLOC_81154	MLOC_81154.1	P	L	303	morex_contig_94710	2636	Barley_237652	Y	N	T	T	T	Jones et al., 2008
Ppd-H1	Barley	MLOC_81154	MLOC_81154.1	N	K	304	morex_contig_94710	2632	Barley_237651	Y	N	T	T	T	Jones et al., 2008
Ppd-H1	Barley	MLOC_81154	MLOC_81154.1	S	P	344	morex_contig_94710	2514	Barley_237650	Y	N	T	T	T	Jones et al., 2008
Ppd-H1	Barley	MLOC_81154	MLOC_81154.1	S	P	369	morex_contig_94710	2440	Barley_237647	Y	Y	T	T	T	Jones et al., 2008
Ppd-H1	Barley	MLOC_81154	MLOC_81154.1	P	L	399	morex_contig_94710	2348	Barley_652697	Y	N	D	T	T	Jones et al., 2008
BAM4	Barley	MLOC_4517	MLOC_4517.1	V	E	85	morex_contig_135213	-	-	N	Y	D	D	D	Eglinton et al., 1998
BAM4	Barley	MLOC_4517	MLOC_4517.1	A	V	233	morex_contig_135213	-	-	N	Y	T	T	NA	Eglinton et al., 1998
BAM4	Barley	MLOC_4517	MLOC_4517.1	R	L	347	morex_contig_135213	-	-	N	Y	D	D	D	Eglinton et al., 1998
BAM4	Barley	MLOC_4517	MLOC_4517.1	R	S	347	morex_contig_135213	-	-	N	Y	D	D	D	Eglinton et al., 1998
INT-C	Barley	MLOC_70116	MLOC_70116.1	A	P	42	morex_contig_5747	4964	Barley_1587	Y	N	T	T	D	Ramsay et al., 2011
INT-C	Barley	MLOC_70116	MLOC_70116.1	S	P	79	morex_contig_5747	5075	Barley_1589	Y	N	T	T	D	Ramsay et al., 2011
INT-C	Barley	MLOC_70116	MLOC_70116.1	A	V	95	morex_contig_5747	5124	Barley_1590	Y	N	T	T	T	Ramsay et al., 2011
INT-C	Barley	MLOC_70116	MLOC_70116.1	R	V	131	morex_contig_5747	-	-	N	Y*	T	NA	D	Ramsay et al., 2011
INT-C	Barley	MLOC_70116	MLOC_70116.1	S	L	137	morex_contig_5747	-	-	N	Y*	NA	NA	D	Ramsay et al., 2011
INT-C	Barley	MLOC_70116	MLOC_70116.1	A	V	140	morex_contig_5747	-	-	N	Y*	NA	NA	D	Ramsay et al., 2011
INT-C	Barley	MLOC_70116	MLOC_70116.1	F	I	144	morex_contig_5747	-	-	N	Y*	NA	NA	D	Ramsay et al., 2011
INT-C	Barley	MLOC_70116	MLOC_70116.1	L	F	146	morex_contig_5747	-	-	N	Y	NA	NA	D	Ramsay et al., 2011
INT-C	Barley	MLOC_70116	MLOC_70116.1	Q	L	147	morex_contig_5747	-	-	N	Y*	NA	NA	D	Ramsay et al., 2011
INT-C	Barley	MLOC_70116	MLOC_70116.1	W	R	162	morex_contig_5747	-	-	N	Y*	NA	NA	D	Ramsay et al., 2011
INT-C	Barley	MLOC_70116	MLOC_70116.1	L	R	164	morex_contig_5747	-	-	N	Y*	NA	NA	D	Ramsay et al., 2011
INT-C	Barley	MLOC_70116	MLOC_70116.1	S	N	233	morex_contig_5747	5538	Barley_1592	Y	N	T	T	D	Ramsay et al., 2011
INT-C	Barley	MLOC_70116	MLOC_70116.1	A	T	249	morex_contig_5747	-	-	N	Y	T	NA	T	Ramsay et al., 2011
INT-C	Barley	MLOC_70116	MLOC_70116.1	R	G	254	morex_contig_5747	-	-	N	Y	T	NA	T	Ramsay et al., 2011
Rpg1	Barley	MLOC_15351	MLOC_15351.1	V	E	91	morex_contig_1570478	4129	Barley_477718	Y	N	T	T	T	Bruggeman et al., 2002
Rpg1	Barley	MLOC_15351	MLOC_15351.1	G	E	159	morex_contig_1570478	3678	Barley_752463	Y	N	T	T	T	Bruggeman et al., 2002
Rpg1	Barley	MLOC_15351	MLOC_15351.1	Q	*	192	morex_contig_1570478	3580	Barley_477717	Y	Y	D	D	D	Bruggeman et al., 2002
Rpg1	Barley	MLOC_15351	MLOC_15351.1	N	S	198	morex_contig_1570478	3561	Barley_752461	Y	N	T	T	T	Bruggeman et al., 2002
Rpg1	Barley	MLOC_15351	MLOC_15351.1	K	Q	436	morex_contig_1570478	3659	Barley_477716	Y	Y	T	T	T	Bruggeman et al., 2002
Rpg1	Barley	MLOC_15351	MLOC_15351.1	I	V	439	morex_contig_1570478	2560	Barley_752455	Y	N	T	T	T	Bruggeman et al., 2002
RGA1	Barley	MLOC_6270	MLOC_6270.1	E	Q	149	morex_contig_137037	4539	Barley_280801	Y	N	T	D	T	Wang et al., 2013
RGA1	Barley	MLOC_6270	MLOC_6270.1	S	Y	156	morex_contig_137037	4561	Barley_280802	Y	N	T	D	D	Wang et al., 2013
RGA1	Barley	MLOC_6270	MLOC_6270.1	S	T	174	morex_contig_137037	4615	Barley_671267	Y	N	T	T	D	Wang et al., 2013
RGA1	Barley	MLOC_6270	MLOC_6270.1	D	E	177	morex_contig_137037	4625	Barley_280809	Y	N	T	T	D	Wang et al., 2013
RGA1	Barley	MLOC_6270	MLOC_6270.1	S	I	180	morex_contig_137037	4633	Barley_280810	Y	N	T	D	D	Wang et al., 2013
RGA1	Barley	MLOC_6270	MLOC_6270.1	P	H	183	morex_contig_137037	4642	Barley_280811	Y	N	T	T	T	Wang et al., 2013
RGA1	Barley	MLOC_6270	MLOC_6270.1	V	I	188	morex_contig_137037	4656	Barley_671268	Y	N	D	D	D	Wang et al., 2013
RGA1	Barley	MLOC_6270	MLOC_6270.1	A	V	191	morex_contig_137037	4666	Barley_280813	Y	N	D	T	D	Wang et al., 2013
RGA1	Barley	MLOC_6270	MLOC_6270.1	G	D	193	morex_contig_137037	4672	Barley_671270	Y	N	T	T	D	Wang et al., 2013
RGA1	Barley	MLOC_6270	MLOC_6270.1	L	H	197	morex_contig_137037	4684	Barley_280816	Y	N	T	T	D	Wang et al., 2013
RGA1	Barley	MLOC_6270	MLOC_6270.1	K	R	198	morex_contig_137037	4687	Barley_671272	Y	N	D	D	T	Wang et al., 2013
RGA1	Barley	MLOC_6270	MLOC_6270.1	K	N	198	morex_contig_137037	4688	Barley_671273	Y	N	T	T	D	Wang et al., 2013
RGA1	Barley	MLOC_6270	MLOC_6270.1	Q	E	206	morex_contig_137037	4710	Barley_671274	Y	N	T	D	T	Wang et al., 2013
RGA1	Barley	MLOC_6270	MLOC_6270.1	M	L	208	morex_contig_137037	4716	Barley_280817	Y	N	T	T	T	Wang et al., 2013
RGA1	Barley	MLOC_6270	MLOC_6270.1	M	K	208	morex_contig_137037	4717	Barley_671276	Y	N	T	T	T	Wang et al., 2013
RGA1	Barley	MLOC_6270	MLOC_6270.1	L	S	209	morex_contig_137037	4720	Barley_280819	Y	N	T	D	T	Wang et al., 2013
RGA1	Barley	MLOC_6270	MLOC_6270.1	S	T	211	morex_contig_137037	4726	Barley_671277	Y	N	T	T	T	Wang et al., 2013
RGA1	Barley	MLOC_6270	MLOC_6270.1	T	A	213	morex_contig_137037	4731	Barley_280822	Y	N	T	T	T	Wang et al., 2013
RGA1	Barley	MLOC_6270	MLOC_6270.1	D	N	215	morex_contig_137037	4737	Barley_280823	Y	N	T	T	T	Wang et al., 2013
RGA1	Barley	MLOC_6270	MLOC_6270.1	E	A	218	morex_contig_137037	4747	Barley_280824	Y	N	T	T	T	Wang et al., 2013
RGA1	Barley	MLOC_6270	MLOC_6270.1	N	S	222	morex_contig_137037	4759	Barley_280825	Y	N	T	T	D	Wang et al., 2013
RGA1	Barley	MLOC_6270	MLOC_6270.1	A	S	290	morex_contig_137037	6389	Barley_280831	Y	N	T	D	T	Wang et al., 2013
RGA1	Barley	MLOC_6270	MLOC_6270.1	T	I	292	morex_contig_137037	6396	Barley_280833	Y	N	T	D	T	Wang et al., 2013
RGA1	Barley	MLOC_6270	MLOC_6270.1	K	T	295	morex_contig_137037	6405	Barley_280834	Y	N	T	D	D	Wang et al., 2013
RGA1	Barley	MLOC_6270	MLOC_6270.1	S	R	308	morex_contig_137037	6445	Barley_280838	Y	N	T	D	T	Wang et al., 2013
RGA1	Barley	MLOC_6270	MLOC_6270.1	E	Q	314	morex_contig_137037	6461	Barley_280842	Y	N	T	D	T	Wang et al., 2013
RGA1	Barley	MLOC_6270	MLOC_6270.1	L	M	315	morex_contig_137037	6464	Barley_280843	Y	N	T	D	T	Wang et al., 2013
RGA1	Barley	MLOC_6270	MLOC_6270.1	T	A	316	morex_contig_137037	6467	Barley_280844	Y	N	T	D	T	Wang et al., 2013
RGA1	Barley	MLOC_6270	MLOC_6270.1	S	A	323	morex_contig_137037	6488	Barley_280846	Y	N	T	T	T	Wang et al., 2013
RGA1	Barley	MLOC_6270	MLOC_6270.1	L	M	332	morex_contig_137037	6515	Barley_280849	Y	N	D	T	T	Wang et al., 2013
RGA1	Barley	MLOC_6270	MLOC_6270.1	R	G	336	morex_contig_137037	6527	Barley_280851	Y	N	D	T	D	Wang et al., 2013
RGA1	Barley	MLOC_6270	MLOC_6270.1	R	H	336	morex_contig_137037	6528	Barley_280852	Y	N	T	T	D	Wang et al., 2013
RGA1	Barley	MLOC_6270	MLOC_6270.1	S	N	339	morex_contig_137037	6537	Barley_280856	Y	N	T	T	T	Wang et al., 2013
RGA1	Barley	MLOC_6270	MLOC_6270.1	K	N	340	morex_contig_137037	-	-	N	N	T	T	D	Wang et al., 2013
RGA1	Barley	MLOC_6270	MLOC_6270.1	I	V	342	morex_contig_137037	6545	Barley_280858	Y	N	T	T	D	Wang et al., 2013
RGA1	Barley	MLOC_6270	MLOC_6270.1	I	M	342	morex_contig_137037	6547	Barley_280859	Y	N	D	D	D	Wang et al., 2013
RGA1	Barley	MLOC_6270	MLOC_6270.1	M	I	357	morex_contig_137037	6592	Barley_280863	Y	N	T	T	T	Wang et al., 2013
RGA1	Barley	MLOC_6270	MLOC_6270.1	T	A	385	morex_contig_137037	6674	Barley_671280	Y	N	T	T	T	Wang et al., 2013
RGA1	Barley	MLOC_6270	MLOC_6270.1	G	A	445	morex_contig_137037	6855	Barley_280880	Y	N	T	D	T	Wang et al., 2013
RGA1	Barley	MLOC_6270	MLOC_6270.1	G	S	446	morex_contig_137037	6857	Barley_280882	Y	N	T	T	T	Wang et al., 2013
RGA1	Barley	MLOC_6270	MLOC_6270.1	K	R	451	morex_contig_137037	6873	Barley_280885	Y	N	T	T	T	Wang et al., 2013
RGA1	Barley	MLOC_6270	MLOC_6270.1	L	P	453	morex_contig_137037	6879	Barley_280886	Y	N	T	T	T	Wang et al., 2013
RGA1	Barley	MLOC_6270	MLOC_6270.1	P	A	454	morex_contig_137037	6881	Barley_280887	Y	N	T	T	T	Wang et al., 2013
RGA1	Barley	MLOC_6270	MLOC_6270.1	M	D	474	morex_contig_137037	-	-	N	N	T	T	T	Wang et al., 2013
RGA1	Barley	MLOC_6270	MLOC_6270.1	D	N	474	morex_contig_137037	6941	Barley_280891	Y	N	T	T	T	Wang et al., 2013
RGA1	Barley	MLOC_6270	MLOC_6270.1	D	E	474	morex_contig_137037	6943	Barley_280892	Y	N	T	T	T	Wang et al., 2013
RGA1	Barley	MLOC_6270	MLOC_6270.1	Q	E	478	morex_contig_137037	6953	Barley_280894	Y	N	T	T	T	Wang et al., 2013
RGA1	Barley	MLOC_6270	MLOC_6270.1	T	A	492	morex_contig_137037	6995	Barley_280897	Y	N	T	T	T	Wang et al., 2013
RGA1	Barley	MLOC_6270	MLOC_6270.1	I	V	494	morex_contig_137037	7001	Barley_280898	Y	N	T	T	T	Wang et al., 2013
RGA1	Barley	MLOC_6270	MLOC_6270.1	E	K	505	morex_contig_137037	7034	Barley_280900	Y	N	T	T	T	Wang et al., 2013
RGA1	Barley	MLOC_6270	MLOC_6270.1	D	E	519	morex_contig_137037	7078	Barley_280903	Y	N	T	D	T	Wang et al., 2013
RGA1	Barley	MLOC_6270	MLOC_6270.1	L	M	531	morex_contig_137037	7112	Barley_280907	Y	N	D	D	D	Wang et al., 2013
RGA1	Barley	MLOC_6270	MLOC_6270.1	V	A	551	morex_contig_137037	7173	Barley_280912	Y	N	T	T	D	Wang et al., 2013
RGA1	Barley	MLOC_6270	MLOC_6270.1	M	T	568	morex_contig_137037	7224	Barley_280919	Y	N	T	T	D	Wang et al., 2013
RGA1	Barley	MLOC_6270	MLOC_6270.1	H	Q	575	morex_contig_137037	7246	Barley_280920	Y	N	T	T	T	Wang et al., 2013
RGA1	Barley	MLOC_6270	MLOC_6270.1	L	F	586	morex_contig_137037	7277	Barley_280925	Y	N	T	T	T	Wang et al., 2013
RGA1	Barley	MLOC_6270	MLOC_6270.1	L	V	589	morex_contig_137037	7286	Barley_280926	Y	N	T	T	T	Wang et al., 2013
RGA1	Barley	MLOC_6270	MLOC_6270.1	Q	H	595	morex_contig_137037	7306	Barley_671282	Y	N	T	T	T	Wang et al., 2013
RGA1	Barley	MLOC_6270	MLOC_6270.1	S	P	603	morex_contig_137037	7328	Barley_671284	Y	N	D	T	T	Wang et al., 2013
RGA1	Barley	MLOC_6270	MLOC_6270.1	S	*	603	morex_contig_137037	7329	Barley_671285	Y	N	D	D	D	Wang et al., 2013
RGA1	Barley	MLOC_6270	MLOC_6270.1	G	R	627	morex_contig_137037	7400	Barley_280933	Y	N	T	T	T	Wang et al., 2013
RGA1	Barley	MLOC_6270	MLOC_6270.1	R	C	628	morex_contig_137037	7403	Barley_280935	Y	N	D	T	T	Wang et al., 2013
RGA1	Barley	MLOC_6270	MLOC_6270.1	V	G	630	morex_contig_137037	7410	Barley_280936	Y	N	T	T	T	Wang et al., 2013
RGA1	Barley	MLOC_6270	MLOC_6270.1	D	V	649	morex_contig_137037	7467	Barley_671288	Y	N	T	T	D	Wang et al., 2013
RGA1	Barley	MLOC_6270	MLOC_6270.1	M	T	655	morex_contig_137037	7485	Barley_671290	Y	N	T	T	D	Wang et al., 2013
RGA1	Barley	MLOC_6270	MLOC_6270.1	M	I	655	morex_contig_137037	7486	Barley_671291	Y	N	T	T	D	Wang et al., 2013
RGA1	Barley	MLOC_6270	MLOC_6270.1	R	G	660	morex_contig_137037	7499	Barley_671292	Y	N	T	T	T	Wang et al., 2013
RGA1	Barley	MLOC_6270	MLOC_6270.1	E	G	661	morex_contig_137037	7503	Barley_671293	Y	N	T	T	T	Wang et al., 2013
RGA1	Barley	MLOC_6270	MLOC_6270.1	E	D	661	morex_contig_137037	7504	Barley_671294	Y	N	T	T	T	Wang et al., 2013
RGA1	Barley	MLOC_6270	MLOC_6270.1	L	M	663	morex_contig_137037	7508	Barley_671295	Y	N	T	T	T	Wang et al., 2013
RGA1	Barley	MLOC_6270	MLOC_6270.1	D	N	664	morex_contig_137037	7511	Barley_671296	Y	N	T	T	D	Wang et al., 2013
RGA1	Barley	MLOC_6270	MLOC_6270.1	D	N	669	morex_contig_137037	7526	Barley_671299	Y	N	T	T	T	Wang et al., 2013
RGA1	Barley	MLOC_6270	MLOC_6270.1	M	I	674	morex_contig_137037	7543	Barley_671301	Y	N	T	T	T	Wang et al., 2013
RGA1	Barley	MLOC_6270	MLOC_6270.1	G	E	678	morex_contig_137037	7554	Barley_671302	Y	N	T	T	T	Wang et al., 2013
RGA1	Barley	MLOC_6270	MLOC_6270.1	R	G	686	morex_contig_137037	7577	Barley_280938	Y	N	T	T	T	Wang et al., 2013
RGA1	Barley	MLOC_6270	MLOC_6270.1	R	Q	686	morex_contig_137037	7578	Barley_280939	Y	N	T	T	T	Wang et al., 2013
RGA1	Barley	MLOC_6270	MLOC_6270.1	T	K	694	morex_contig_137037	7602	Barley_280940	Y	N	D	T	T	Wang et al., 2013
RGA1	Barley	MLOC_6270	MLOC_6270.1	Q	R	708	morex_contig_137037	7644	Barley_280942	Y	N	T	T	D	Wang et al., 2013
RGA1	Barley	MLOC_6270	MLOC_6270.1	Q	L	711	morex_contig_137037	7653	Barley_671303	Y	N	T	T	T	Wang et al., 2013
RGA1	Barley	MLOC_6270	MLOC_6270.1	Q	R	713	morex_contig_137037	7659	Barley_671304	Y	N	T	T	D	Wang et al., 2013
RGA1	Barley	MLOC_6270	MLOC_6270.1	Q	H	713	morex_contig_137037	7660	Barley_671305	Y	N	T	T	D	Wang et al., 2013
RGA1	Barley	MLOC_6270	MLOC_6270.1	N	S	728	morex_contig_137037	7704	Barley_671310	Y	N	T	T	T	Wang et al., 2013
RGA1	Barley	MLOC_6270	MLOC_6270.1	D	N	736	morex_contig_137037	7727	Barley_671313	Y	N	T	T	D	Wang et al., 2013
RGA1	Barley	MLOC_6270	MLOC_6270.1	D	G	736	morex_contig_137037	7728	Barley_671314	Y	N	T	T	D	Wang et al., 2013
RGA1	Barley	MLOC_6270	MLOC_6270.1	E	G	740	morex_contig_137037	7740	Barley_671315	Y	N	T	T	D	Wang et al., 2013
RGA1	Barley	MLOC_6270	MLOC_6270.1	K	R	754	morex_contig_137037	7782	Barley_671318	Y	N	T	T	D	Wang et al., 2013
RGA1	Barley	MLOC_6270	MLOC_6270.1	E	G	756	morex_contig_137037	7788	Barley_671319	Y	N	T	T	D	Wang et al., 2013
RGA1	Barley	MLOC_6270	MLOC_6270.1	E	D	756	morex_contig_137037	7789	Barley_671320	Y	N	T	T	D	Wang et al., 2013
RGA1	Barley	MLOC_6270	MLOC_6270.1	N	D	804	morex_contig_137037	7931	Barley_280954	Y	N	T	T	T	Wang et al., 2013
RGA1	Barley	MLOC_6270	MLOC_6270.1	H	R	812	morex_contig_137037	7956	Barley_280956	Y	N	T	T	T	Wang et al., 2013
RGA1	Barley	MLOC_6270	MLOC_6270.1	R	G	843	morex_contig_137037	8048	Barley_280957	Y	N	T	D	T	Wang et al., 2013
RGA1	Barley	MLOC_6270	MLOC_6270.1	V	G	866	morex_contig_137037	8118	Barley_280958	Y	N	T	T	T	Wang et al., 2013
RGA1	Barley	MLOC_6270	MLOC_6270.1	K	N	873	morex_contig_137037	8140	Barley_280959	Y	N	T	T	T	Wang et al., 2013
RGA1	Barley	MLOC_6270	MLOC_6270.1	K	R	878	morex_contig_137037	8154	Barley_280960	Y	N	T	D	T	Wang et al., 2013
RPG5	Barley	MLOC_64296	MLOC_64296.1	S	Y	85	morex_contig_48606	5347	Barley_126528	Y	N	D	D	T	Wang et al., 2013
RPG5	Barley	MLOC_64296	MLOC_64296.1	S	A	86	morex_contig_48606	5349	Barley_126529	Y	N	T	T	T	Wang et al., 2013
RPG5	Barley	MLOC_64296	MLOC_64296.1	P	S	88	morex_contig_48606	5355	Barley_126531	Y	N	D	D	T	Wang et al., 2013
RPG5	Barley	MLOC_64296	MLOC_64296.1	G	V	92	morex_contig_48606	5368	Barley_126532	Y	N	T	T	T	Wang et al., 2013
RPG5	Barley	MLOC_64296	MLOC_64296.1	E	D	95	morex_contig_48606	5378	Barley_126533	Y	N	T	T	T	Wang et al., 2013
RPG5	Barley	MLOC_64296	MLOC_64296.1	C	R	101	morex_contig_48606	5394	Barley_126535	Y	N	T	T	T	Wang et al., 2013
RPG5	Barley	MLOC_64296	MLOC_64296.1	S	I	104	morex_contig_48606	5404	Barley_126536	Y	N	D	D	T	Wang et al., 2013
RPG5	Barley	MLOC_64296	MLOC_64296.1	P	A	106	morex_contig_48606	5409	Barley_126537	Y	N	T	T	T	Wang et al., 2013
RPG5	Barley	MLOC_64296	MLOC_64296.1	V	L	108	morex_contig_48606	5415	Barley_126538	Y	N	D	T	T	Wang et al., 2013
RPG5	Barley	MLOC_64296	MLOC_64296.1	D	Y	112	morex_contig_48606	5427	Barley_126541	Y	N	D	D	T	Wang et al., 2013
RPG5	Barley	MLOC_64296	MLOC_64296.1	D	G	112	morex_contig_48606	5428	Barley_126542	Y	N	T	T	T	Wang et al., 2013
RPG5	Barley	MLOC_64296	MLOC_64296.1	R	G	113	morex_contig_48606	5430	Barley_126544	Y	N	T	T	T	Wang et al., 2013
RPG5	Barley	MLOC_64296	MLOC_64296.1	Q	E	118	morex_contig_48606	5445	Barley_126545	Y	N	T	T	T	Wang et al., 2013
RPG5	Barley	MLOC_64296	MLOC_64296.1	D	E	119	morex_contig_48606	5450	Barley_126546	Y	N	D	D	T	Wang et al., 2013
RPG5	Barley	MLOC_64296	MLOC_64296.1	P	A	129	morex_contig_48606	5478	Barley_608197	Y	N	D	D	T	Wang et al., 2013
RPG5	Barley	MLOC_64296	MLOC_64296.1	P	R	129	morex_contig_48606	5479	Barley_126547	Y	N	T	D	T	Wang et al., 2013
RPG5	Barley	MLOC_64296	MLOC_64296.1	I	V	130	morex_contig_48606	5481	Barley_608198	Y	N	T	T	T	Wang et al., 2013
RPG5	Barley	MLOC_64296	MLOC_64296.1	E	D	131	morex_contig_48606	5486	Barley_608199	Y	N	T	T	T	Wang et al., 2013
RPG5	Barley	MLOC_64296	MLOC_64296.1	N	H	132	morex_contig_48606	5487	Barley_608200	Y	N	D	T	T	Wang et al., 2013
RPG5	Barley	MLOC_64296	MLOC_64296.1	V	D	135	morex_contig_48606	5497	Barley_608201	Y	N	T	T	T	Wang et al., 2013
RPG5	Barley	MLOC_64296	MLOC_64296.1	L	M	137	morex_contig_48606	5502	Barley_608202	Y	N	T	T	T	Wang et al., 2013
RPG5	Barley	MLOC_64296	MLOC_64296.1	S	*	142	morex_contig_48606	5518	Barley_608204	Y	Y	D	D	D	Wang et al., 2013
RPG5	Barley	MLOC_64296	MLOC_64296.1	S	P	142	morex_contig_48606	5517	Barley_608203	Y	N	D	D	T	Wang et al., 2013
RPG5	Barley	MLOC_64296	MLOC_64296.1	H	D	145	morex_contig_48606	5526	Barley_608206	Y	N	D	T	T	Wang et al., 2013
RPG5	Barley	MLOC_64296	MLOC_64296.1	N	S	148	morex_contig_48606	5536	Barley_608208	Y	N	T	T	D	Wang et al., 2013
RPG5	Barley	MLOC_64296	MLOC_64296.1	M	L	155	morex_contig_48606	5556	Barley_608209	Y	N	T	T	T	Wang et al., 2013
RPG5	Barley	MLOC_64296	MLOC_64296.1	A	S	157	morex_contig_48606	5562	Barley_608210	Y	N	T	T	D	Wang et al., 2013
RPG5	Barley	MLOC_64296	MLOC_64296.1	F	S	161	morex_contig_48606	5575	Barley_608211	Y	N	T	T	T	Wang et al., 2013
RPG5	Barley	MLOC_64296	MLOC_64296.1	S	T	169	morex_contig_48606	5599	Barley_608212	Y	N	D	T	T	Wang et al., 2013
RPG5	Barley	MLOC_64296	MLOC_64296.1	A	T	236	morex_contig_48606	5799	Barley_126549	Y	N	T	D	T	Wang et al., 2013
RPG5	Barley	MLOC_64296	MLOC_64296.1	R	K	265	morex_contig_48606	5887	Barley_126551	Y	N	T	T	T	Wang et al., 2013
RPG5	Barley	MLOC_64296	MLOC_64296.1	T	S	267	morex_contig_48606	5893	Barley_126552	Y	N	T	T	T	Wang et al., 2013
RPG5	Barley	MLOC_64296	MLOC_64296.1	F	L	273	morex_contig_48606	5912	Barley_126553	Y	N	D	D	T	Wang et al., 2013
RPG5	Barley	MLOC_64296	MLOC_64296.1	S	N	672	morex_contig_48606	7265	Barley_126555	Y	N	T	T	T	Wang et al., 2013
RPG5	Barley	MLOC_64296	MLOC_64296.1	L	V	767	morex_contig_48606	8207	Barley_126556	Y	N	T	T	T	Wang et al., 2013
RPG5	Barley	MLOC_64296	MLOC_64296.1	S	A	771	morex_contig_48606	8219	Barley_126557	Y	N	T	T	D	Wang et al., 2013
PhyC	Barley	MLOC_824	MLOC_824.1	Q	H	125	morex_contig_106547	3765	Barley_656577	Y	N	D	D	D	Nishida et al., 2013
PhyC	Barley	MLOC_824	MLOC_824.1	F	S	203	morex_contig_106547	3998	Barley_246823	Y	Y	D	D	D	Nishida et al., 2013
PhyC	Barley	MLOC_824	MLOC_824.1	G	S	472	morex_contig_106547	4804	Barley_656578	Y	N	T	T	D	Nishida et al., 2013
PhyC	Barley	MLOC_824	MLOC_824.1	T	I	679	morex_contig_106547	5536	Barley_656580	Y	N	T	D	D	Nishida et al., 2013
PhyC	Barley	MLOC_824	MLOC_824.1	R	C	819	morex_contig_106547	6303	Barley_656582	Y	N	D	T	D	Nishida et al., 2013
PhyC	Barley	MLOC_824	MLOC_824.1	V	A	825	morex_contig_106547	6322	Barley_656583	Y	N	D	T	D	Nishida et al., 2013
PhyC	Barley	MLOC_824	MLOC_824.1	Q	R	875	morex_contig_106547	6472	Barley_656584	Y	N	D	T	T	Nishida et al., 2013
PhyC	Barley	MLOC_824	MLOC_824.1	A	T	946	morex_contig_106547	7111	Barley_246827	Y	N	T	T	T	Nishida et al., 2013
ELF3	Barley	MLOC_75281	MLOC_75281.1	R	H	43	morex_contig_67536	-	-	N	Y	T	NA	T	Zakhrabekova et al., 2012
ELF3	Barley	MLOC_75281	MLOC_75281.1	N	I	44	morex_contig_67536	-	-	N	Y	T	NA	T	Zakhrabekova et al., 2012
ELF3	Barley	MLOC_75281	MLOC_75281.1	K	E	276	morex_contig_67536	1653	Barley_207366	Y	N	T	T	T	Zakhrabekova et al., 2012
ELF3	Barley	MLOC_75281	MLOC_75281.1	G	W	279	morex_contig_67536	1644	Barley_207365	Y	N	D	D	D	Zakhrabekova et al., 2012
ELF3	Barley	MLOC_75281	MLOC_75281.1	P	L	308	morex_contig_67536	1556	Barley_641053	Y	N	T	T	D	Zakhrabekova et al., 2012
Dt1	Soybean	GLYMA19G37890	GLYMA19G37890.1	R	W	166	Gm19	-	-	N	Y	D	D	D	Liu et al., 2010
ChII1a	Soybean	GLYMA13G30560	GLYMA13G30560.1	R	Q	273	Gm13	-	-	N	Y	D	D	D	Campbell et al., 2015
ChII1a	Soybean	GLYMA13G30560	GLYMA13G30560.1	Q	R	275	Gm13	-	-	N	Y	D	D	D	Campbell et al., 2015
FAD2-1B	Soybean	GLYMA20G24530	GLYMA20G24530.1	P	R	137	Gm20	-	-	N	Y	D	D	D	Pham et al., 2010
FAD2-1B	Soybean	GLYMA20G24530	GLYMA20G24530.1	I	T	143	Gm20	-	-	N	N	D	T	D	Pham et al., 2010
GMPHYA3	Soybean	GLYMA19G41210	GLYMA19G41210.1	G	R	1050	Gm19	-	-	N	Y	T	D	NA	Watanabe et al., 2009
GmIF7GT	Soybean	GLYMA16G29400	GLYMA16G29400.1	H	A	15	Gm16	-	-	N	N	D	D	D	Noguchi et al., 2007
GmIF7GT	Soybean	GLYMA16G29400	GLYMA16G29400.1	D	A	125	Gm16	-	-	N	N	D	D	D	Noguchi et al., 2007
GmIF7GT	Soybean	GLYMA16G29400	GLYMA16G29400.1	H	A	359	Gm16	-	-	N	N	D	D	T	Noguchi et al., 2007
GmIF7GT	Soybean	GLYMA16G29400	GLYMA16G29400.1	H	A	368	Gm16	-	-	N	N	D	D	D	Noguchi et al., 2007
GmIF7GT	Soybean	GLYMA16G29400	GLYMA16G29400.1	E	A	376	Gm16	-	-	N	N	D	D	T	Noguchi et al., 2007
GmIF7GT	Soybean	GLYMA16G29400	GLYMA16G29400.1	E	A	392	Gm16	-	-	N	Y	D	D	D	Noguchi et al., 2007
GmIF7GT	Soybean	GLYMA16G29400	GLYMA16G29400.1	H	D	392	Gm16	-	-	N	Y	D	NA	D	Noguchi et al., 2007
GmIF7GT	Soybean	GLYMA16G29400	GLYMA16G29400.1	H	A	456	Gm16	-	-	N	N	D	NA	D	Noguchi et al., 2007
E1	Soybean	GLYMA06G23026	GLYMA06G23026.1	S	F	17	Gm06	-	-	N	Y	T	NA	T	Xia et al., 2011
E1	Soybean	GLYMA06G23026	GLYMA06G23026.1	R	K	15	Gm06	-	-	N	Y	T	T	T	Xia et al., 2011
E1	Soybean	GLYMA06G23026	GLYMA06G23026.1	T	I	65	Gm06	-	-	N	Y	T	NA	T	Xia et al., 2011
W1	Soybean	GLYMA13G04210	GLYMA13G04210.1	V	M	210	Gm13	-	-	N	Y	NA	D	D	Takahashi et al., 2010
W1	Soybean	GLYMA13G04210	GLYMA13G04210.1	E	V	475	Gm13	-	-	N	N	NA	NA	NA	Takahashi et al., 2010
