# Supplementary material for: The Role of Deleterious Substitutions in Crop Genomes
Source: Mol Biol Evol. 2016 Jun 14;33(9):2307–17. doi: 10.1093/molbev/msw102 (PMC4989107; doi:10.1093/molbev/msw102)
Supplement: Supplementary Data [file supp_msw102_suppl_data.zip › Table S9.xlsx]

## Sheet: Sheet 1 - Table S4
Table S4
Species	Common Name	Assembly Version	Annotation Version	Downloaded From
Aegilops tauschii	Goatgrass	ASM34733v1	1	Ensembl Plants
Aquilegia coerulea	Columbine	1.1	1.1	DOE-JGI; Phytozome 10
Arabidopsis lyrata	Lyrate rockcress	1	1	DOE-JGI; Phytozome 10
Arabidopsis thaliana	Thale cress	TAIR10	TAIR10	DOE-JGI; Phytozome 10
Boechera stricta	Drummond’s rockcress	1.2	1.2	DOE-JGI; Phytozome 10
Brachypodium distachyon	Purple false brome	2.1	2.1	DOE-JGI; Phytozome 10
Brassica oleracea	Cabbage	2.1	2.1	Ensembl Plants
Brassica rapa	Turnip mustard	FPsc 1.3	1	DOE-JGI; Phytozome 10
Capsella grandiflora		1.1	1.1	DOE-JGI; Phytozome 10
Capsella rubella	Red shepherd’s purse	1	1	DOE-JGI; Phytozome 10
Carica papaya	Papaya	ASGPBv0.4	ASGPBv0.4	DOE-JGI; Phytozome 10
Citrus clementina	Clementine	1	clementine1.0	DOE-JGI; Phytozome 10
Citrus sinensis	Sweet orange	1	orange1.1	DOE-JGI; Phytozome 10
Cucumis sativus	Cucumber	1	1	DOE-JGI; Phytozome 10
Eucalyptus grandis	Eucalyptus	2	2	DOE-JGI; Phytozome 10
Eutrema salsugineum	Salt cress	1	1	DOE-JGI; Phytozome 10
Fragaria vesca	Strawberry	1.1	1.1	DOE-JGI; Phytozome 10
Glycine max	Soybean	a2	a2.v1	DOE-JGI; Phytozome 10
Gossypium raimondii	Cotton	2.1	2.1	DOE-JGI; Phytozome 10
Hordeum vulgare	Barley	082214v1	1	Ensembl Plants
Leersia perrieri	Cutgrass	1.4	1	Ensembl Plants
Linum usitatissimum	Flax	1	1	DOE-JGI; Phytozome 10
Malus domestica	Apple	1	1	DOE-JGI; Phytozome 10
Manihot esculenta	Cassava	6	6.1	DOE-JGI; Phytozome 10
Medicago truncatula	Barrel medic	Mt4.0	Mt4.0v1	DOE-JGI; Phytozome 10
Mimulus guttatus	Monkey flower	2	2	DOE-JGI; Phytozome 10
Musa acuminata	Banana	MA1	MA1	Ensembl Plants
Oryza sativa	Asian rice	IRGSP-1.0	7	DOE-JGI; Phytozome 10
Panicum virgatum	Switchgrass	1	1.1	DOE-JGI; Phytozome 10
Phaseolus vulgaris	Common bean	1	1	DOE-JGI; Phytozome 10
Populus trichocarpa	Western poplar	3	3	DOE-JGI; Phytozome 10
Prunus persica	Peach	2	2.1	DOE-JGI; Phytozome 10
Ricinus communis	Castor bean	0.1	0.1	DOE-JGI; Phytozome 10
Setaria italica	Foxtail millet	2	2.1	DOE-JGI; Phytozome 10
Solanum lycopersicum	Tomato	SL2.50	iTAG2.3	DOE-JGI; Phytozome 10
Solanum tuberosum	Potato	3_2.1.10	3.4	DOE-JGI; Phytozome 10
Sorghum bicolor	Cereal grass	2	2.1	DOE-JGI; Phytozome 10
Theobroma cacao	Cacao	1	1	DOE-JGI; Phytozome 10
Triticum urartu	Red wild einkorn	ASM34745v1	1	Ensembl Plants
Vitis vinifera	Grape	Genoscope.12X	Genoscope.12X	DOE-JGI; Phytozome 10
Zea mays	Maize	6a	6a	DOE-JGI; Phytozome 10
